# Supplementary material for: N‑Myristoyltransferase Inhibitors as a Potential Starting Point for the Development of Antischistosomal Agents
Source: ACS Med Chem Lett. 2026 Mar 30;17(4):945–51. doi: 10.1021/acsmedchemlett.6c00145 (PMC13071649; doi:10.1021/acsmedchemlett.6c00145)
Supplement: Supplementary file 2 [file ml6c00145_si_002.zip]

Archive with 3 entries (3 files):
- pET-28a(+)_His-TEV-ShNMT74-458_.dna
- pET-28a(+)_His-TEV-SjNMT79-463.dna
- pET-28a(+)_His-TEV-SmNMT74-458_.dna
